# Supplementary material for: Creating effective interrupted time series graphs: Review and recommendations
Source: Res Synth Methods. 2020 Jul 22;12(1):106–17. doi: 10.1002/jrsm.1435 (PMC7818488; doi:10.1002/jrsm.1435)
Supplement: Supplementary file 1 — Appendix S1 Supporting Information. [file JRSM-12-106-s001.txt]

*************************************************************************************************************************************
// The following do file provides the code to generate the graphs in the paper: 
// Turner, et al. "Creating effective interrupted time series graphs: review and recommendations". Research Synthesis Methods. 2020.

// The do file is separated into the following sections: 
// Part 1: code is provided to generate data used throughout the paper (lines 32 - 109);
// Part 2: code is provided to format the data in preparation for graphing (lines 111 - 224);
// Part 3: code is provided to create the graphs presented in the paper (lines 225 onwards).
// Please note that if you have your own dataset, you can start at lines 116 of this do file.

// Date created: 15 April 2020 

// Note that this code will run using Stata version 15 or later. 
// For those using Stata version 14 or earlier, some features, e.g. transparency, will not work. 
version 15

// The circular package (by NJ Cox, University of Durham, UK) needs to be installed 
// Note, if you have previously installed the circular package, please comment the next line of code
// ssc install circular

// Begin by clearing any existing graphs from Stata's memory
graph drop _all

// Clear any data from Stata's memory
clear

// Save the name of the directory where the graph will be saved in a local macro
// Note that the local macro will be used throughout the do file
local graph_directory "E:\ITS_Graphs\"

// Set the seed 
set seed 000013 

*************************************************************************************************************************************
*************************************************************************************************************************************
// Part 1 - Create an interrupted time series dataset
// parameters are:
// beta_0 = intercept
// beta_1 = slope in first segment
// beta_2 = level change at first interruption
// beta_3 = slope change after first interruption
// sigma = normally distributed standard deviation
// rho = autocorrelation coefficient
// seasonality = maximum amplitude of sinusoidal seasonal effects
// interruption_time = time of interruption
// num_points = how many data points (time point)
// segment = the variable we will use to define each interruption time period
//			 0 for pre-interruption, 1 for post-interruption
//			 this could easily be extended to further interruption periods

// Assign values to local macros representing the parameters that were described above:
// Note, that the values below are those used in the paper
local beta_0 = 100 
local beta_1 = 0 
local beta_2 = -80 
local beta_3 = 0.7 
local sigma = 4 
local rho = 0
local seasonality = 20 
local interruption_time = 51 

local num_points 100 
set obs `num_points' 

// Generate a new variable called time that contains the number of time points in the dataset
gen time = _n 

// Create an indicator variable to represent the segments of the time series
// Note that 0 = pre-interruption period/segment and 1 = post-interruption period/segment
gen segment = 0
replace segment = 1 if time >= `interruption_time'

////////////////////////////////////////////////////////////////////////////////////////////////////
// Generate data according to a first order autoregressive model
// First, generate a random error based on a normal distribution
gen error_normal = rnormal(0,`sigma'^2)
gen error = 0
	
// Incorporate the autocorrelated component to the normal error to obtain an 'autocorrelated error' component
// Note that the variance remains constant over time
replace error = sqrt(1/(1-(`rho'^2)))*error_normal in 1

// Add autocorrelated error to normally distributed error
replace error = `rho'*error[_n-1] + error_normal in 2/`num_points' 

// Generate a new variable that represents seasonality 
// Note that seasonality is incorporated as a sinusoidal curve
gen seasonality = `seasonality'*sin((c(pi)/6)*time)

// Generate the outcome variable as the sum of all the parameters specified above
gen outcome = `beta_0' + `beta_1'*time + `beta_2'*segment + `beta_3'*(time - (`intervention_time'+1))*segment + error + seasonality

// Next, we generate a second set of variables similarly to above but this outcome can be thought to represent a control series
gen error_normal_2 = rnormal(0,`sigma'^2)
gen error_2 = 0
	
// Incorporate the autocorrelated component to the normal error to obtain an 'autocorrelated error' component
// Note that the variance remains constant over time
replace error_2 = sqrt(1/(1-(`rho'^2)))*error_normal_2 in 1

// Add autocorrelated error to normally distributed error
replace error_2 = `rho'*error_2[_n-1] + error_normal_2 in 2/`num_points' 

// Note that for this outcome/control series we include the same seasonality component as above

// Generate the second outcome by starting at a different value for the intercept (beta_0) and do not add a level change or slope change
gen outcome_2 = 170 + `beta_1'*time + error_2 + seasonality

// Keep the variables that we will use for the remaining do file
keep time segment outcome outcome_2
	
// save "`graph_directory'\ITS_data.dta", replace


*************************************************************************************************************************************
*************************************************************************************************************************************
// Part 2:  Format the data in preparation for graphing
// use "`graph_directory'\ITS_data.dta", clear

// Note that if you are starting here and have your own dataset, then you will need the following variables:
// 1. time - contains the number of time points in the dataset
// 2. segment - contains the segments in the dataset; 0 = pre-interruption and 1 = post-interruption
// 3. outcome - contains the outcome dataset
// 4. outcome_2 - contains the outcome data for a second series 


// To format the data, we need to:  
//   i. Find the interruption time and the corresponding segments
//  ii. Generate additional ITS variables
// iii. Set up the model
//  iv. Fit the analysis model

// i. Find the interruption time and the corresponding segments
summ segment
local min_seg_num = r(min)
local num_segments = r(max)

// If the segments are numbered 1, 2, 3, ..., change the segments to 0, 1, 2, ...
if `min_seg_num' != 0 {
	replace segment = segment - `min_seg_num'
}

summ segment
local num_segments = r(max)
local min_seg_num = r(min)

// Find the timing of each segment
forvalues segment = 0/`num_segments' {
	qui: summ time if segment == `segment'
	local time_`segment'_start = r(min)
	local time_`segment'_end = r(max)
	local segment_`segment'_length = r(N)
	display "segment `segment' goes from `time_`segment'_start' to `time_`segment'_end' and is `segment_`segment'_length' points long"
}	

// ii. Generate additional ITS variables, which are needed to fit the segmented regression model as in Huitema and McKean (2007)
// Huitema and McKean (2007). "Identifying Autocorrelation Generated by Various Error Processes in Interrupted Time-Series Regression Designs." Educational and Psychological Measurement 67(3): 447-459.

forvalues segment = 0/`num_segments' {
	gen interruption_`segment' = 0
	replace interruption_`segment' = 1 if segment >= `segment'
	gen level_change_`segment' = interruption_`segment'
	gen slope_change_`segment' = (time-`time_`segment'_start')*level_change_`segment'
}
//	
// The data need to be declared as time series data
tsset time		

// iii. Set up the model so that each segment has a level and slope change
// Note that here we include the first segment but when we fit the statistical analysis we let it know we've already included an intercept

local variables = ""

forvalues segment = 0/`num_segments' {
		local variables = "`variables'" + " level_change_`segment' slope_change_`segment'"
}

display "variables: `variables'"
	
// iv. Fit the analysis model
// Please note the following: 
// a. We have used the mixed command with the restricted maximum likelihood method for the variance to account for autocorrelation. 
// b. Other methods (e.g. Prais) could also be used.
// c. We specify the nocons option because we have already specified an intercept (i.e. level_change_0)
// d. The mixed model that we fit includes an autocorrelation with lag-1 (as specified by res(ar 1, t(time)))
// e. The number of iterations are set to 1000

mixed outcome `variables' , nocons res(ar 1, t(time)) var reml iter(1000)

// Save the t-statistic for estimating the confidence limits in a scalar
matrix table = r(table)
scalar tcrit = table[8,1]
	
// Generate variables corresponding to the estimated values and their standard errors from the mixed model
predict estimates
predict SE_prediction , stdp

// Generate variables with the confidence limits of the estimates
gen cl_lower = estimates - tcrit*SE_prediction
gen cl_upper = estimates + tcrit*SE_prediction

// Save to local macros the estimates (95% confidence intervals) for the level and slope change with appropriate formatting for display
local level_change : di %3.1f `=table[1,3]' 
local slope_change : di %3.2f `=table[1,4]'
local level_change_ll : di %3.1f `=table[5,3]' 
local slope_change_ll : di %3.2f `=table[5,4]' 
local level_change_ul : di %3.1f `=table[6,3]' 
local slope_change_ul : di %3.2f `=table[6,4]' 

// Generate a counterfactual from the first period
gen first_period = .
replace first_period = outcome if segment == 0
mixed first_period `variables' , nocons res(ar 1, t(time)) var reml iter(1000)

// Save the t-statistic for estimating the confidence limits in a scalar
matrix table = r(table)
scalar tcrit = table[8,1]

// Generate variables corresponding to the of the estimated values and their standard errors from the mixed model for the counterfactual
predict counterfactual	
predict counterfactual_SE, stdp

// Generate variables with the confidence limits of the estimates for the counterfactual 
gen counter_cl_lower = counterfactual - tcrit*counterfactual_SE
gen counter_cl_upper = counterfactual + tcrit*counterfactual_SE

// Fit a mixed model to the second series
mixed outcome_2 `variables' , nocons res(ar 1, t(time)) var reml iter(1000)
	
// Generate a variable of the estimated values for the second series from the mixed model
predict estimates_2

// Generate a counterfactual based on the estimates of the parameters 
gen counterfactual_2 = _b[level_change_0] + _b[slope_change_0]*slope_change_0


*************************************************************************************************************************************
*************************************************************************************************************************************
//Part 3: code is provided to create the graphs presented in the paper

////////////////////////////////////////////////////////////////////////////////
// Graph in Figure 1a
// Simple graph depicting the data points, trend lines, counterfactual and interruption 

// find some points of interest
egen graph_min = rowmin(outcome counterfactual)
egen graph_max = rowmax(outcome counterfactual)
summ graph_max
local graph_max = r(max)

// Save the values for the colour and other graph parameters to local macros:

// Save the options for the colour for the data points and trend lines to local macro
local outcome_colour = "0 114 178" // colour blind friendly blue

local point_size = "small"
local point_symbol = "plus"
local point_transparency = "%70" // this can be adjusted depending on number of points

local trend_pattern = "solid"
local trend_width = "medthick"

// Save the options for the counterfactual lines to local macros
local counterfactual_pattern = "dash"
local counterfactual_width = "medium"

// Options for interruption lines
local interruption_colour = "red"
local interruption_pattern = "dash"
local interruption_width = "medium"

// Save the options for the titles and labels to local macro
local x_title "months since start of project"
local y_title "outcome details"
local interruption_label "interruption"
local interruption_label_height = `graph_max' + 5

// Generate the text for the graphing of the trend lines
local num_line = 0
local trend_lines = ""

forvalues segment = 0/`num_segments' {
	local trend_lines = `"`trend_lines'"' + `" || lfit estimates time if segment == `segment', lcol("`outcome_colour'") lpattern(`trend_pattern') lwidth(`trend_width')"'
	local num_lines = `num_lines' + 1
}

// Generate the graph using Stata's twoway command			 
local name = "simple_graph_1a"

graph twoway scatter outcome time, msize(`point_size') msym(`point_symbol') mcol("`outcome_colour'`point_transparency'") /// outcomes
			 || lfit counterfactual time if segment == 1, lcol("`outcome_colour'") lpattern(`counterfactual_pattern') lwidth(`counterfactual_width') /// counterfactual
			 `trend_lines' /// trend lines
			 ylab(,angle(h)) /// the angle ensures numbers are printed horizontally
			 title("1a", position(10) ring(1)) ///
			 ytitle(`y_title') ///
			 xtitle(`x_title') ///
			 xline(`time_1_start', lcol(`interruption_colour') lpattern(`interruption_pattern') lwidth(`interruption_width')) /// interruption line
			 text(`interruption_label_height' `time_0_end' "`interruption_label'", placement(w)) /// interruption text label
			 legend(order(1 "outcome" 3 "trends" 2 "counterfactual") row(1) region(style(none)) ) /// legend without border
			 graphregion(col(white)) /// set background to white
			 name(`name')
			 
graph export "`graph_directory'\`name'.svg", replace
graph export "`graph_directory'\`name'.png", replace

// Drop variables that are no longer needed 
drop graph_max
drop graph_min

////////////////////////////////////////////////////////////////////////////////
// Code to generate graph in Figure 1b
// Similar to graph in Figure 1a except a shaded area is used to depict the interruption 

// Find mininmum and maximum points of the graph
egen graph_max = rowmax(outcome counterfactual)
egen graph_min = rowmin(outcome counterfactual)
summ graph_max
local graph_max = r(max)
replace graph_max = `graph_max'
summ graph_min
local graph_min = r(min)


// Save the values for the colour and other graph parameters to local macros:
local outcome_colour = "0 114 178" // colour blind friendly blue

local point_size = "small"
local point_symbol = "plus"
local point_transparency = "%70" // this can be adjusted depending on number of points

local trend_pattern = "solid"
local trend_width = "medthick"

// Save the options for the counterfactual lines to local macros
local counterfactual_pattern = "dash"
local counterfactual_width = "medium"

// Save the options for the shading colour to represent the interruption to local macro
local interruption_colour = "gray%15"

// Save the options for the titles and labels to local macro
local x_title "months since start of project"
local y_title "outcome details"
local interruption_label "interruption"
local interruption_label_height = `graph_max'
local interruption_label_x_position = `time_1_start'

// Generate the text for the graphing of the trend lines
local num_line = 0
local trend_lines = ""

forvalues segment = 0/`num_segments' {
	local trend_lines = `"`trend_lines'"' + `" || lfit estimates time if segment == `segment', lcol("`outcome_colour'") lpattern(`trend_pattern') lwidth(`trend_width')"'
	local num_lines = `num_lines' + 1
}

// Generate the graph using Stata's twoway command			 		 
local name = "simple_graph_shaded_1b"

graph twoway area graph_max time if inrange(time, `time_1_start', `time_1_end'), color(`interruption_colour') lwidth(none) base(`graph_min') /// shaded area
			 || scatter outcome time, msize(`point_size') msym(`point_symbol') mcol("`outcome_colour'`point_transparency'") /// outcomes
			 || lfit counterfactual time if segment == 1, lcol("`outcome_colour'") lpattern(`counterfactual_pattern') lwidth(`counterfactual_width') /// counterfactual
			 `trend_lines' /// trend lines
			 ylab(,angle(h)) /// the angle ensures numbers are printed horizontally
			 title("1b", position(10) ring(1)) ///
			 ytitle(`y_title') ///
			 xtitle(`x_title') ///
			 text(`graph_max' `interruption_label_x_position' "`interruption_label'", placement(e)) /// interruption text label
			 legend(off) /// no legend - detail will need to be added to the caption
			 graphregion(col(white)) /// set background to white
			 name(`name')
			 
graph export "`graph_directory'\`name'.svg", replace
graph export "`graph_directory'\`name'.png", replace
			 
drop graph_max
drop graph_min

graph combine simple_graph_1a simple_graph_shaded_1b, col(1) ysize(8) iscale(0.7273) graphregion(margin(zero) col(white)) name(combined_graph_1)
graph export "`graph_directory'\combined_graph_1.svg", replace
graph export "`graph_directory'\combined_graph_1.png", replace

////////////////////////////////////////////////////////////////////////////////
// Code to generate graph in Figure 2a
// To obtain the graph in Figure 2a, we add a second series to the graph in Figures 1a and b

// Find minimum and maximum points of the graph
egen graph_max = rowmax(outcome counterfactual outcome_2 counterfactual_2)
egen graph_min = rowmin(outcome counterfactual outcome_2 counterfactual_2)
summ graph_max
local graph_max = r(max)

// Save the values for the colour and other graph parameters to local macros:
local outcome_colour = "0 114 178" // colour blind friendly blue
local outcome_2_colour = "230 159 0" // colour blind friendly orange

local point_size = "small"
local point_symbol = "plus"
local point_transparency = "%70" // this can be adjusted depending on number of points
local point_2_symbol = "X"

local trend_pattern = "solid"
local trend_width = "medthick"

// Save the options for the counterfactual lines to local macro
local counterfactual_pattern = "dash"
local counterfactual_width = "medium"

// Save the options for the interruption lines to local macro
local interruption_colour = "red"
local interruption_pattern = "dash"
local interruption_width = "medium"

// Save the options for the titles and labels to local macro
local x_title "months since start of project"
local y_title "outcome details"
local interruption_label "interruption"
local interruption_label_height = `graph_max'

// Generate the text for the graphing of the trend lines
local num_line = 0
local trend_lines = ""

forvalues segment = 0/`num_segments' {

	local trend_lines = `"`trend_lines'"' + `" || lfit estimates time if segment == `segment', lcol("`outcome_colour'") lpattern(`trend_pattern') lwidth(`trend_width')"'
		// here we add the second set of trend lines
	local trend_lines_2 = `"`trend_lines_2'"' + `" || lfit estimates_2 time if segment == `segment', lcol("`outcome_2_colour'") lpattern(`trend_pattern') lwidth(`trend_width')"'
	local num_lines = `num_lines' + 1
	
}

// Generate the graph using Stata's twoway command			 		 
local name = "double_graph_2a"

graph twoway scatter outcome time, msize(`point_size') msym(`point_symbol') mcol("`outcome_colour'`point_transparency'") /// outcomes
			 || scatter outcome_2 time, msize(`point_size') msym(`point_2_symbol') mcol("`outcome_2_colour'`point_transparency'") /// outcomes
			 || lfit counterfactual time if segment == 1, lcol("`outcome_colour'") lpattern(`counterfactual_pattern') lwidth(`counterfactual_width') /// counterfactual
			 || lfit counterfactual_2 time if segment == 1, lcol("`outcome_2_colour'") lpattern(`counterfactual_pattern') lwidth(`counterfactual_width') /// counterfactual
			 `trend_lines' /// trend lines
			 `trend_lines_2' /// second series trend lines
			 ylab(,angle(h)) /// the angle ensures numbers are printed horizontally
			 title("2a", position(10) ring(1)) ///
			 ytitle(`y_title') ///
			 xtitle(`x_title') ///
			 xline(`time_1_start', lcol(`interruption_colour') lpattern(`interruption_pattern') lwidth(`interruption_width')) /// interruption line
			 text(`interruption_label_height' `time_0_end' "`interruption_label'", placement(w)) /// interruption text label
			 legend(order(1 "intervention" 2 "control") row(1) region(style(none)) ) /// legend without border
			 graphregion(col(white)) /// set background to white
			 name(`name')
			 
graph export "`graph_directory'\`name'.svg", replace
graph export "`graph_directory'\`name'.png", replace

drop graph_max
drop graph_min

////////////////////////////////////////////////////////////////////////////////
// Code to generate graph in Figure 2b
// To this graph, we add labels on the graph rather than the placing the information in the legend

// Find minimum and maximum points of the graph
egen graph_max = rowmax(outcome counterfactual outcome_2 counterfactual_2)
egen graph_min = rowmin(outcome counterfactual outcome_2 counterfactual_2)
summ graph_max
local graph_max = r(max)


// Save the values for the colour and other graph parameters to local macros:
local outcome_colour = "0 114 178" // colour blind friendly blue
local outcome_2_colour = "230 159 0" // colour blind friendly orange

local point_size = "small"
local point_symbol = "plus"
local point_transparency = "%70" // this can be adjusted depending on number of points
local point_2_symbol = "X"

local trend_pattern = "solid"
local trend_width = "medthick"

// Save the options for the counterfactual lines to local macro
local counterfactual_pattern = "dash"
local counterfactual_width = "medium"

// Save the options for the interruption lines to local macro
local interruption_colour = "red"
local interruption_pattern = "dash"
local interruption_width = "medium"

// Save the options for the titles and labels to local macro
local x_title "months since start of project"
local y_title "outcome details"
local interruption_label "interruption"
local interruption_label_height = `graph_max'
	
// Note that the y-coordinates specified below will need to be adjusted to ensure that data points are not obstructed
local outcome_label "intervention"
local outcome_label_y_coord = 70
local outcome_2_label "control"
local outcome_2_label_y_coord = 200

// Generate the text for the graphing of the trend lines
local num_line = 0
local trend_lines = ""

forvalues segment = 0/`num_segments' {
	local trend_lines = `"`trend_lines'"' + `" || lfit estimates time if segment == `segment', lcol("`outcome_colour'") lpattern(`trend_pattern') lwidth(`trend_width')"'
		// here we add the second set of trend lines
	local trend_lines_2 = `"`trend_lines_2'"' + `" || lfit estimates_2 time if segment == `segment', lcol("`outcome_2_colour'") lpattern(`trend_pattern') lwidth(`trend_width')"'
	local num_lines = `num_lines' + 1
}

// Generate the graph using Stata's twoway command			 		 
local name = "double_graph_labelled_2b"

graph twoway scatter outcome time, msize(`point_size') msym(`point_symbol') mcol("`outcome_colour'`point_transparency'") /// outcomes
			 || scatter outcome_2 time, msize(`point_size') msym(`point_2_symbol') mcol("`outcome_2_colour'`point_transparency'") /// outcomes
			 || lfit counterfactual time if segment == 1, lcol("`outcome_colour'") lpattern(`counterfactual_pattern') lwidth(`counterfactual_width') /// counterfactual
			 || lfit counterfactual_2 time if segment == 1, lcol("`outcome_2_colour'") lpattern(`counterfactual_pattern') lwidth(`counterfactual_width') /// counterfactual
			 `trend_lines' /// trend lines
			 `trend_lines_2' /// second series trend lines
			 ylab(,angle(h)) /// the angle ensures numbers are printed horizontally
			 title("2b", position(10) ring(1)) ///
			 ytitle(`y_title') ///
			 xtitle(`x_title') ///
			 xline(`time_1_start', lcol(`interruption_colour') lpattern(`interruption_pattern') lwidth(`interruption_width')) /// interruption line
			 text(`interruption_label_height' `time_0_end' "`interruption_label'", placement(w)) /// interruption text label
			 text(`outcome_2_label_y_coord' 0 "`outcome_2_label'", placement(e) col(`outcome_2_colour')) ///
			 text(`outcome_label_y_coord' 0 "`outcome_label'", placement(e) col(`outcome_colour')) ///
			 legend(off) /// legend off this time
			 graphregion(col(white)) /// set background to white
			 name(`name')
			 
graph export "`graph_directory'\`name'.svg", replace
graph export "`graph_directory'\`name'.png", replace

drop graph_max
drop graph_min

graph combine double_graph_2a double_graph_labelled_2b, col(1) ysize(8) iscale(0.7273) graphregion(margin(zero) col(white)) name(combined_graph_2)
graph export "`graph_directory'\combined_graph_2.svg", replace
graph export "`graph_directory'\combined_graph_2.png", replace

////////////////////////////////////////////////////////////////////////////////
// Code to generate graph in Figure 3a
// To this graph we add a line representing seasonality.  
// Note that there are several ways to fit/graph seasonality, we have used the method specified by Bhaskaran et al. (2013) "Time series regression studies in environmental epidemiology" International Journal of Epidemiology 42: 1187-1195.

// Find the minimum and maximum points of the graph
egen graph_max = rowmax(outcome counterfactual)
egen graph_min = rowmin(outcome counterfactual)
summ graph_max
local graph_max = r(max)

// Define harmonics as specified in: 
// Bhaskaran et al. (2013) "Time series regression studies in environmental epidemiology" International Journal of Epidemiology 42: 1187-1195.

// (a) Generate sine and cosine functions of time with annual period, plus 2 harmonics
local num_harmonics = 2
gen degrees=(time/12)*360
fourier degrees, n(`num_harmonics')

// (b) Fit a mixed model
mixed outcome `variables' cos* sin* , nocons res(ar 1, t(time)) var reml iter(1000)
predict full_model

// Set up a list of the seasonal model outputs
local seasonal = ""
forvalues harmonic = 1/`num_harmonics' {
	if `harmonic' == 1 {
		local seasonal = `" `seasonal' "' + `" _b[cos_`harmonic']*cos_`harmonic' + _b[sin_`harmonic']*sin_`harmonic' "'
	}
	else {
		local seasonal = `" `seasonal' "' + `" + _b[cos_`harmonic']*cos_`harmonic' + _b[sin_`harmonic']*sin_`harmonic' "'
	}
}

// Use the model estimates to generate the seasonal component of the model
gen seasonal = `seasonal'

// Calculate the deseasonalised data
gen deseasonal = outcome - seasonal

// Fit the mixed model to obtain the model estimates based on de-seasonalised data
mixed deseasonal `variables' , nocons res(ar 1, t(time)) var reml iter(1000)
predict estimates_deseasonal

// Generate counterfactual
gen counterfactual_deseasonal = _b[level_change_0] + _b[slope_change_0]*slope_change_0

// Save the values for the colour and other graph parameters to local macros:
local outcome_colour = "0 114 178" // colour blind friendly blue

local point_size = "small"
local point_symbol = "plus"
local point_transparency = "%70" // this can be adjusted depending on number of points

local trend_pattern = "solid"
local trend_width = "medthick"

// Save the options for the counterfactual lines to local macro
local counterfactual_pattern = "dash"
local counterfactual_width = "medium"

// Save the options for the interruption lines to local macro
local interruption_colour = "red"
local interruption_pattern = "dash"
local interruption_width = "medium"

// Save the options for the titles and labels to local macro
local x_title "months since start of project"
local y_title "outcome details"
local interruption_label "interruption"
local interruption_label_height = `graph_max' + 5

forvalues segment = 0/`num_segments' {
	local fitted_lines_deseason = `"`fitted_lines_deseason'"' + `" || lfit estimates_deseasonal time if segment == `segment', lcol("`outcome_colour'") lpattern(`trend_pattern') lwidth(`trend_width')"'
	local num_lines = `num_lines' + 1
}

// Generate the graph using Stata's twoway command			 		 
local name = "seasonal_graph_3a"
graph twoway scatter outcome time, msize(`point_size') msym(`point_symbol') mcol("`outcome_colour'`point_transparency'") /// outcomes
			 || line full_model time if segment == 0, lc(gray%50) /// sine wave plots
			 || line full_model time if segment == 1, lc(gray%50) /// sine wave plots
			 || lfit counterfactual_deseasonal time if segment == 1, lcol("`outcome_colour'") lpattern(`counterfactual_pattern') lwidth(`counterfactual_width') /// counterfactual
			 `fitted_lines_deseason' /// deseasonal fitted lines
			 ylab(,angle(h)) ///
			 title("3a", position(10) ring(1)) ///
			 ytitle(`y_title') ///
			 xtitle(`x_title') ///
			 xline(`time_1_start', lcol(`interruption_colour') lpattern(`interruption_pattern') lwidth(`interruption_width')) /// interruption line
			 text(`interruption_label_height' `time_0_end' "`interruption_label'", placement(w)) /// interruption text label
			 legend(order(1 "outcome" 2 "estimated seasonality" 4 "counterfactual" 5 "deseasonalised trends")  region(style(none)) ) ///
			 graphregion(col(white)) ///
			 name(`name')

graph export "`graph_directory'\`name'.svg", replace
graph export "`graph_directory'\`name'.png", replace
			 
drop graph_max
drop graph_min

////////////////////////////////////////////////////////////////////////////////
// Code to generate graph in Figure 3b
// In this graph, we show the precision around the estimates using shading

// Find the minumum and maximum points on the graph
egen graph_max = rowmax(cl_upper counter_cl_upper )
egen graph_min = rowmin(cl_lower counter_cl_lower)
summ graph_max
local graph_max = r(max)

// Save the values for the colour and other graph parameters to local macros:
local outcome_colour = "0 114 178" // colour blind friendly blue

local point_size = "small"
local point_symbol = "plus"
local point_transparency = "%70" // this can be adjusted depending on number of points

local trend_pattern = "solid"
local trend_width = "medthick"

// Save the options for the counterfactual lines to local macro
local counterfactual_pattern = "dash"
local counterfactual_width = "medium"

// Save the options for the interruption lines to local macro
local interruption_colour = "red"
local interruption_pattern = "dash"
local interruption_width = "medium"

// Save the options for the titles and labels to local macro
local x_title "months since start of project"
local y_title "outcome details"
local interruption_label "interruption"
local interruption_label_height = `graph_max'

// Generate the text for the graphing of the trend lines
local num_line = 0
local trend_lines = ""

forvalues segment = 0/`num_segments' {
	local trend_lines = `"`trend_lines'"' + `" || lfit estimates time if segment == `segment', lcol("`outcome_colour'") lpattern(`trend_pattern') lwidth(`trend_width')"'
	local num_lines = `num_lines' + 1
}

// Generate the graph using Stata's twoway command			 		 
local name = "graph_with_cls_3b"

graph twoway rarea counter_cl_lower counter_cl_upper time , fcolor(gray%10) lcolor(white%100) lwidth(none) ///
			 || rarea cl_lower cl_upper time if segment == 1, fcolor(gray%10) lcolor(white%100) lwidth(none) ///
			 || scatter outcome time, msize(`point_size') msym(`point_symbol') mcol("`outcome_colour'`point_transparency'") /// outcomes
			 || lfit counterfactual time if segment == 1, lcol("`outcome_colour'") lpattern(`counterfactual_pattern') lwidth(`counterfactual_width') /// counterfactual
			 `trend_lines' /// trend lines
			 || line counter_cl_lower time , lc(gray%50) lpattern(dot) /// CL plots
			 || line counter_cl_upper time , lc(gray%50) lpattern(dot) /// CL plots
			 || line cl_lower time if segment == 1, lc(gray%50) lpattern(dot) /// CL plots
			 || line cl_upper time if segment == 1, lc(gray%50) lpattern(dot) /// CL plots
			 || scatteri `=`interruption_label_height'-5' 1 `=`interruption_label_height'-5' 6 `=`interruption_label_height'+5' 6 `=`interruption_label_height'+5' 1, recast(area) fcolor("gray%10") lcol(gray%15) ///
			 text(`interruption_label_height' 7 "95% confidence intervals", placement(e) size(vsmall)) ///
			 ylab(25(25)175,angle(h)) /// the angle ensures numbers are printed horizontally
			 title("3b", position(10) ring(1)) ///
			 ytitle(`y_title') ///
			 xtitle(`x_title') ///
			 xline(`time_1_start', lcol(`interruption_colour') lpattern(`interruption_pattern') lwidth(`interruption_width')) /// interruption line
			 text(`interruption_label_height' `time_0_end' "`interruption_label'", placement(w)) /// interruption text label
			 legend(off) /// no legend - detail will need to be added to the caption
			 graphregion(col(white)) /// set background to white
			 name(`name')
			 
graph export "`graph_directory'\`name'.svg", replace
graph export "`graph_directory'\`name'.png", replace

drop graph_max
drop graph_min

graph combine seasonal_graph_3a graph_with_cls_3b, col(1) ysize(8) iscale(0.7273) graphregion(margin(zero) col(white)) name(combined_graph_3)
graph export "`graph_directory'\combined_graph_3.svg", replace
graph export "`graph_directory'\combined_graph_3.png", replace

////////////////////////////////////////////////////////////////////////////////
// Code to generate graph in Figure 4a
// In this graph, we add the results of the analysis to the graph and add y-axis labels at points of interest.
// Note that to ensure that no data points are obscured on the graph, the position of the additional text may 
// need some fine tuning for each graph 

// Find minimum and maximum points on the graph
egen graph_max = rowmax(outcome counterfactual)
egen graph_min = rowmin(outcome counterfactual)
summ graph_max
local graph_max = r(max)
summ outcome
local outcome_max = r(max)
summ graph_min
local graph_min = r(min)

// Save the y-coordinates of the counterfactual and the estimate at the interruption to local macros
local change_counter = counterfactual[51]
local estimate_counter = estimates[51]

// Save the values for the colour and other graph parameters to local macros:
local outcome_colour = "0 114 178" // colour blind friendly blue

local point_size = "small"
local point_symbol = "plus"
local point_transparency = "%70" // this can be adjusted depending on number of points

local trend_pattern = "solid"
local trend_width = "medthick"

// Save the options for the counterfactual lines to local macro
local counterfactual_pattern = "dash"
local counterfactual_width = "medium"

// Save the options for the interruption lines to local macro
local interruption_colour = "red"
local interruption_pattern = "dash"
local interruption_width = "medium"

// Save the options for the titles and labels to local macro
local x_title "months since start of project"
local y_title "outcome details"
local interruption_label "interruption"
local interruption_label_height = `graph_max' + 5

// Generate the text for the graphing of the trend lines
local num_line = 0
local trend_lines = ""

forvalues segment = 0/`num_segments' {
	local trend_lines = `"`trend_lines'"' + `" || lfit estimates time if segment == `segment', lcol("`outcome_colour'") lpattern(`trend_pattern') lwidth(`trend_width')"'
	local num_lines = `num_lines' + 1
}

// Generate the graph using Stata's twoway command			 		 
local name = "simple_graph_added_text_4a"

graph twoway scatter outcome time, msize(`point_size') msym(`point_symbol') mcol("`outcome_colour'`point_transparency'") /// outcomes
			 || lfit counterfactual time if segment == 1, lcol("`outcome_colour'") lpattern(`counterfactual_pattern') lwidth(`counterfactual_width') /// counterfactual
			 `trend_lines' /// trend lines
			 ylab(`graph_min' `outcome_max' `change_counter' `estimate_counter',angle(h) format(%3.0fc)) ///
			 title("4a", position(10) ring(1)) ///
			 ytitle(`y_title') ///
			 xtitle(`x_title') ///
			 xline(`time_1_start', lcol(`interruption_colour') lpattern(`interruption_pattern') lwidth(`interruption_width')) /// interruption line
			 text(`interruption_label_height' `time_0_end' "`interruption_label'", placement(w)) /// interruption text label
			 text(55 -1 "level change: `level_change', 95% CI (`level_change_ll', `level_change_ul')", placement(e) size(small)) /// level change details
			 text(45 -1 "slope change: `slope_change', 95% CI (`slope_change_ll', `slope_change_ul')", placement(e) size(small)) /// slope change details
			 legend(off) /// legend without border
			 graphregion(col(white)) /// set background to white
			 name(`name')
			 
graph export "`graph_directory'\`name'.svg", replace
graph export "`graph_directory'\`name'.png", replace

drop graph_max
drop graph_min

////////////////////////////////////////////////////////////////////////////////
// Code to generate graph in Figure 4b
// In this graph, there are features that go against recommendations. 
// That is, the box around the legend unnecessarily clutters the image; 
// the y-axis labels are vertical making them more difficult to read.

// Save the values for the colour and other graph parameters to local macros:
local outcome_colour = "0 114 178" // colour blind friendly blue

local point_size = "small"
local point_symbol = "plus"
local point_transparency = "%70" // this can be adjusted depending on number of points

local trend_pattern = "solid"
local trend_width = "medthick"

// Save the options for the counterfactual lines to local macro
local counterfactual_pattern = "dash"
local counterfactual_width = "medium"

// Save the options for the interruption lines to local macro
local interruption_colour = "red"
local interruption_pattern = "dash"
local interruption_width = "medium"

// Save the options for the titles and labels to local macro
local x_title "months since start of project"
local y_title "outcome details"
local interruption_label "interruption"
local interruption_label_height = `graph_max' + 5

// Generate the text for the graphing of the trend lines
local num_line = 0
local trend_lines = ""

forvalues segment = 0/`num_segments' {
	local trend_lines = `"`trend_lines'"' + `" || lfit estimates time if segment == `segment', lcol("`outcome_colour'") lpattern(`trend_pattern') lwidth(`trend_width')"'
	local num_lines = `num_lines' + 1	
}

// Generate the graph using Stata's twoway command			 		 
local name = "graph_too_simple_4b"

graph twoway scatter outcome time, msize(`point_size') msym(`point_symbol') mcol("`outcome_colour'`point_transparency'") /// outcomes
			 || lfit counterfactual time if segment == 1, lcol("`outcome_colour'") lpattern(`counterfactual_pattern') lwidth(`counterfactual_width') /// counterfactual
			 `trend_lines' /// trend lines
			 title("4b", position(10) ring(1)) ///
			 ytitle(`y_title') ///
			 xtitle(`x_title') ///
			 xline(`time_1_start', lcol(`interruption_colour') lpattern(`interruption_pattern') lwidth(`interruption_width')) /// interruption line
			 text(`interruption_label_height' `time_0_end' "`interruption_label'", placement(w)) /// interruption text label
			 legend(order(1 "outcome" 3 "pre-interruption trend" 4 "post-interruption trend" 2 "counterfactual")) /// legend 
			 graphregion(col(white)) /// set background to white
			 name(`name')

graph export "`graph_directory'\`name'.svg", replace
graph export "`graph_directory'\`name'.png", replace

graph combine simple_graph_added_text_4a graph_too_simple_4b, col(1) ysize(8) iscale(0.7273) graphregion(margin(zero) col(white)) name(combined_graph_4)

graph export "`graph_directory'\combined_graph_4.svg", replace
graph export "`graph_directory'\combined_graph_4.png", replace

exit
